# Supplementary material for: Mechanochemically Synthesized PEG-OTs as a Green Corrosion Inhibitor
Source: Polymers (Basel). 2025 Feb 5;17(3):422. doi: 10.3390/polym17030422 (PMC11820882; doi:10.3390/polym17030422)
Supplement: Supplementary file 1 [file polymers-17-00422-s001.zip]

Archive with 1 entries (1 files):
- polymers-3455784-supplementary.pdf
